# Supplementary material for: Neuroplasticity enables bio-cultural feedback in Paleolithic stone-tool making
Source: Sci Rep. 2023 Feb 18;13:2877. doi: 10.1038/s41598-023-29994-y (PMC9938911; doi:10.1038/s41598-023-29994-y)
Supplement: Supplementary file 1 — Supplementary Information. [file 41598_2023_29994_MOESM1_ESM.xlsx]

## Sheet: Hecht et al stone tool DTI data
Participant	Age	Years gross motor experience	Years fine motor experience	FA at Scan 1	FA at Scan 2	FA at Scan 3	F2x at Scan 1	F2x at Scan 2	F2x at Scan 3	Toolmaking Score at scan 1	Toolmaking Score at scan 2	Toolmaking Score at scan 3
Subj01	34	0	0	0.411523	0.309469	0.287411	0.0974	0.0755	0.1664	2.25	3.564	3.732
Subj02	22	0	0	0.354716	0.373326	0.369914	0.1411	0.2296	0.1627	1.458	3.456	3.129
Subj03	27	0	3	0.367815	0.351255	0.340386	0.1444	0.1062	0.1958	1.728	3.636	3.143
Subj05	45	0	1	0.370638	0.396596	0.404283	0.0863	0.0788	0.1687	1.101	3.044	1.628
Subj06	43	20	20	0.467278	0.443414		0.1864	0.2031		2.626	2.72
Subj07	36	0	10	0.360476	0.359841	0.414433	0.1878	0.2621	0.2317	2.267	3.209	3.693
Subj08	23	0	2	0.405165	0.43007		0.1219	0.1668		2.243	2.915
Subj09	29	0	0	0.333507	0.310404	0.23419	0.1465	0.0686	0.1559	1.445	3.3	3.574
Subj10	23	0	5	0.392018	0.44253	0.387791	0.1176	0.1356	0.1364	1.943	3.483	3.726
Subj11	42	15	10	0.44399	0.457724	0.429072	0.0979	0.1139	0.1954	2.487	3.608	3.837
Subj13	19	3	8	0.402572	0.391553		0.1308	0.1205		2.417	3.853
Subj14	49	35	5	0.447701	0.393668	0.39718	0.1512	0.1755	0.2097	2.463	3.315	3.716
Subj15	30	0	15	0.33364	0.315653		0.108	0.1018		1.157	3.179
Subj16	43	30	3	0.449238	0.47378	0.461977	0.1452	0.2288	0.2819	2.928	3.06	2.996
Subj17	25	0	5	0.417375	0.400026	0.388273	0.1135	0.1227	0.1374	2.391	3.851	3.388
Subj19	24	0	0	0.271111	0.300225	0.405281	0.1752	0.1311	0.1996	1.384	2.32	2.328
Subj21	24	7	0	0.414008	0.387323	0.401375	0.115	0.1605	0.1934	2.375	3.282	3.167
Subj22	23						0.2181	0.1598	0.1197
Subj23	21						0.2049	0.2074	0.1115
Subj24	43						0.1831	0.151	0.1172
Subj25	18						0.2026	0.1358	0.153
Subj26	23						0.2186	0.1777	0.1837
Subj27	21						0.1245	0.1764	0.1648
Subj28	20						0.182	0.1453	0.1834
Subj29	27						0.1553
Subj30	27						0.1379
Subj31	31						0.1824	0.1349	0.2094
Subj32	31						0.244	0.181	0.1498
Subj33	21						0.224	0.1736	0.1376
Subj34	20						0.1775	0.2098	0.1612
Subj35	37						0.1875	0.1309	0.1271
Subj37	20						0.1382	0.126	0.127
Subj38	22						0.1342
